# Supplementary material for: Analytical Validation of an Immunohistochemical 7-Biomarker Prognostic Assay (immunoprint®) for Early-Stage Cutaneous Melanoma in Archival Tissue of Patients with AJCC v8 T2–T3 Disease
Source: Diagnostics (Basel). 2023 Sep 29;13(19):3096. doi: 10.3390/diagnostics13193096 (PMC10572486; doi:10.3390/diagnostics13193096)
Supplement: Supplementary file 1 [file diagnostics-13-03096-s001.zip]

Archive with 1 entries (1 files):
- diagnostics-2639332-supplementary.pdf
